# Supplementary material for: Pushing the limits of HiFi assemblies reveals centromere diversity between two Arabidopsis thaliana genomes
Source: Nucleic Acids Res. 2022 Dec 1;50(21):12309–27. doi: 10.1093/nar/gkac1115 (PMC9757041; doi:10.1093/nar/gkac1115)
Supplement: gkac1115_Supplemental_Files [file gkac1115_supplemental_files.zip]

Archive with 3 entries (3 files):
- REVISED_CLRvsHiFi_NAR_SuppFigures_CORRECTED.171122.pdf
- Supplementary_File_1.xlsx
- Supplementary_File_2.txt
